# Supplementary material for: Problem Behaviours and Relinquishment: Challenges Faced by Clinical Animal Behaviourists When Assessing Fear and Frustration
Source: Animals (Basel). 2024 Sep 19;14(18):2718. doi: 10.3390/ani14182718 (PMC11428939; doi:10.3390/ani14182718)
Supplement: Supplementary file 1 [file animals-14-02718-s001.zip]

Archive with 1 entries (1 files):
- animals-3192600-supplementary.pdf
